# Supplementary material for: Magnesium Alloys in Orthopedics: A Systematic Review on Approaches, Coatings and Strategies to Improve Biocompatibility, Osteogenic Properties and Osteointegration Capabilities
Source: Int J Mol Sci. 2023 Dec 24;25(1):282. doi: 10.3390/ijms25010282 (PMC10778661; doi:10.3390/ijms25010282)
Supplement: Supplementary file 1 [file ijms-25-00282-s001.zip]

Archive with 3 entries (3 files):
- Supplementary File A.pdf
- Supplementary File B.pdf
- Supplementary File C.pdf
